# Supplementary material for: RDI Calculator: An Analysis Tool to Assess RNA Distributions in Cells
Source: Sci Rep. 2019 Jun 4;9:8267. doi: 10.1038/s41598-019-44783-2 (PMC6547641; doi:10.1038/s41598-019-44783-2)
Supplement: Supplementary file 2 — Dataset 1 [file 41598_2019_44783_MOESM2_ESM.zip]

Archive with 68 entries (58 files):
- RDI Calculator_Complete list of required scripts/
- RDI Calculator_Complete list of required scripts/bfmatlab 3/
- RDI Calculator_Complete list of required scripts/bfmatlab 3/bfCheckJavaPath.m
- __MACOSX/
- __MACOSX/RDI Calculator_Complete list of required scripts/
- __MACOSX/RDI Calculator_Complete list of required scripts/bfmatlab 3/
- __MACOSX/RDI Calculator_Complete list of required scripts/bfmatlab 3/._bfCheckJavaPath.m
- RDI Calculator_Complete list of required scripts/bfmatlab 3/bfGetFileExtensions.m
- __MACOSX/RDI Calculator_Complete list of required scripts/bfmatlab 3/._bfGetFileExtensions.m
- RDI Calculator_Complete list of required scripts/bfmatlab 3/bioformats_package.jar
- __MACOSX/RDI Calculator_Complete list of required scripts/bfmatlab 3/._bioformats_package.jar
- RDI Calculator_Complete list of required scripts/bfmatlab 3/.DS_Store
- __MACOSX/RDI Calculator_Complete list of required scripts/bfmatlab 3/._.DS_Store
- RDI Calculator_Complete list of required scripts/bfmatlab 3/private/
- RDI Calculator_Complete list of required scripts/bfmatlab 3/private/is_octave.m
- __MACOSX/RDI Calculator_Complete list of required scripts/bfmatlab 3/private/
- __MACOSX/RDI Calculator_Complete list of required scripts/bfmatlab 3/private/._is_octave.m
- __MACOSX/RDI Calculator_Complete list of required scripts/bfmatlab 3/._private
- RDI Calculator_Complete list of required scripts/bfmatlab 3/bfOpen3DVolume.m
- __MACOSX/RDI Calculator_Complete list of required scripts/bfmatlab 3/._bfOpen3DVolume.m
- RDI Calculator_Complete list of required scripts/bfmatlab 3/bfUpgradeCheck.m
- __MACOSX/RDI Calculator_Complete list of required scripts/bfmatlab 3/._bfUpgradeCheck.m
- RDI Calculator_Complete list of required scripts/bfmatlab 3/bfInitLogging.m
- __MACOSX/RDI Calculator_Complete list of required scripts/bfmatlab 3/._bfInitLogging.m
- RDI Calculator_Complete list of required scripts/bfmatlab 3/bfopen.m
- __MACOSX/RDI Calculator_Complete list of required scripts/bfmatlab 3/._bfopen.m
- RDI Calculator_Complete list of required scripts/bfmatlab 3/createMinimalOMEXMLMetadata.m
- __MACOSX/RDI Calculator_Complete list of required scripts/bfmatlab 3/._createMinimalOMEXMLMetadata.m
- RDI Calculator_Complete list of required scripts/bfmatlab 3/bfGetPlane.m
- __MACOSX/RDI Calculator_Complete list of required scripts/bfmatlab 3/._bfGetPlane.m
- RDI Calculator_Complete list of required scripts/bfmatlab 3/bfGetReader.m
- __MACOSX/RDI Calculator_Complete list of required scripts/bfmatlab 3/._bfGetReader.m
- RDI Calculator_Complete list of required scripts/bfmatlab 3/bfsave.m
- __MACOSX/RDI Calculator_Complete list of required scripts/bfmatlab 3/._bfsave.m
- RDI Calculator_Complete list of required scripts/bfmatlab 3/bfCheckJavaMemory.m
- __MACOSX/RDI Calculator_Complete list of required scripts/bfmatlab 3/._bfCheckJavaMemory.m
- __MACOSX/RDI Calculator_Complete list of required scripts/._bfmatlab 3
- RDI Calculator_Complete list of required scripts/normalize_image.m
- RDI Calculator_Complete list of required scripts/bfinit.m
- __MACOSX/RDI Calculator_Complete list of required scripts/._bfinit.m
- RDI Calculator_Complete list of required scripts/.DS_Store
- __MACOSX/RDI Calculator_Complete list of required scripts/._.DS_Store
- RDI Calculator_Complete list of required scripts/ext/
- RDI Calculator_Complete list of required scripts/ext/loci_tools.jar
- RDI Calculator_Complete list of required scripts/cell2csv.m
- __MACOSX/RDI Calculator_Complete list of required scripts/._cell2csv.m
- RDI Calculator_Complete list of required scripts/periphdistribution.m
- __MACOSX/RDI Calculator_Complete list of required scripts/._periphdistribution.m
- RDI Calculator_Complete list of required scripts/RDI_Calculator_V1s7_LIF.m
- __MACOSX/RDI Calculator_Complete list of required scripts/._RDI_Calculator_V1s7_LIF.m
- RDI Calculator_Complete list of required scripts/RDI_Calculator_V1s7_TIF.m
- __MACOSX/RDI Calculator_Complete list of required scripts/._RDI_Calculator_V1s7_TIF.m
- RDI Calculator_Complete list of required scripts/median_im.m
- __MACOSX/RDI Calculator_Complete list of required scripts/._median_im.m
- RDI Calculator_Complete list of required scripts/dispersion_no_median.m
- __MACOSX/RDI Calculator_Complete list of required scripts/._dispersion_no_median.m
- RDI Calculator_Complete list of required scripts/second_moment.m
- __MACOSX/RDI Calculator_Complete list of required scripts/._second_moment.m
- __MACOSX/._RDI Calculator_Complete list of required scripts
- RDI Calculator-test images/
- RDI Calculator-test images/3T3-CMG-RhoA_550-Cyb5r3_650.lif - 3T3-CMG-RhoA_550-Cyb5r3_650-002.tif
- __MACOSX/RDI Calculator-test images/
- __MACOSX/RDI Calculator-test images/._3T3-CMG-RhoA_550-Cyb5r3_650.lif - 3T3-CMG-RhoA_550-Cyb5r3_650-002.tif
- RDI Calculator-test images/3T3-CMG-RhoA_550-Cyb5r3_650.lif - 3T3-CMG-RhoA_550-Cyb5r3_650-003.tif
- __MACOSX/RDI Calculator-test images/._3T3-CMG-RhoA_550-Cyb5r3_650.lif - 3T3-CMG-RhoA_550-Cyb5r3_650-003.tif
- RDI Calculator-test images/3T3-CMG-RhoA_550-Cyb5r3_650.lif - 3T3-CMG-RhoA_550-Cyb5r3_650-001.tif
- __MACOSX/RDI Calculator-test images/._3T3-CMG-RhoA_550-Cyb5r3_650.lif - 3T3-CMG-RhoA_550-Cyb5r3_650-001.tif
- __MACOSX/._RDI Calculator-test images
