# Supplementary material for: RDI Calculator: An Analysis Tool to Assess RNA Distributions in Cells
Source: Sci Rep. 2019 Jun 4;9:8267. doi: 10.1038/s41598-019-44783-2 (PMC6547641; doi:10.1038/s41598-019-44783-2)
Supplement: Supplementary file 2 — Dataset 1 [file 41598_2019_44783_MOESM2_ESM.zip › RDI Calculator_Complete list of required scripts/periphdistribution.m]

function periphdistribution= periphdistribution(rnaimage,cellimage,mask)
% 
% NAME:
%               dispersion
% PURPOSE:
%               To calculated the second moment of mRNA distribution in a cell
%               
% CATEGORY:
%               Image Processing
% INPUTS:
%               rnaimage:  RNA image.
%               mask:      mask for the segmented cellb=
%               cellimage: nuclear mask 
%               
%
% OUTPUTS:
%               di:    dispersion of RNA distribution 
% 
% MODIFICATION HISTORY:
%               Written by Hye Yoon Park, Albert Einstein College of Medicine, 9/22/2010.

rnaimage=uint16(rnaimage);
cellimage=uint16(cellimage);
mask=uint16(mask);

%%   %% Find the center of mass 
    
stats=regionprops(cellimage,'Centroid');
center_cell=stats.Centroid; %center of Cell

if nargin < 3
stats=regionprops(cellimage,'Centroid');
center_cell=stats.Centroid; %center of Cell
end

%% To quantify peripheral distribution
%   second moment calculation. (input should be double)
im_norm= normalize_image(rnaimage,mask); 
moment2= second_moment(im_norm,center_cell);
umoment2= second_moment(double(mask),center_cell);
periphdistribution=moment2/umoment2;
 end
