# Supplementary material for: RDI Calculator: An Analysis Tool to Assess RNA Distributions in Cells
Source: Sci Rep. 2019 Jun 4;9:8267. doi: 10.1038/s41598-019-44783-2 (PMC6547641; doi:10.1038/s41598-019-44783-2)
Supplement: Supplementary file 2 — Dataset 1 [file 41598_2019_44783_MOESM2_ESM.zip › RDI Calculator_Complete list of required scripts/RDI_Calculator_V1s7_LIF.m]

%% Cell Masking and RDI calculating Program Version 1.7
% This program will take in a 4-channel lif of images of cells, and 
% using the cell mask and DAPI channel, attempt to define the boundaries 
% of the cell and the nucleus. It will then save the binary masks, and run 
% a PDI, DI, and PI analysis on the images in real time.

% This was written by Michael Stueland, May 2017

%% Changelog

% Version 1.2 May 2017
% -Added in ability for user to select which channels are DAPI / cell mask /
% RNA, without having to manually go in and manipulate the code
% -Improved the information box for the image clean-up function. 
% -Added in option to subtract DAPI from the other three channels
% -Added in function to run PDI analysis in script using VM_PDI_nucCentroid
% -Added in function of running PDI analysis without saving images

% Version 1.3 May 2017 (s3)
% -Program will now work from the original lif file instead of folder with
% Z-projected tif files
% -Requires bfopen, bfCheckJavaPath, bfGetFileExtentions, bfInitLogging,
% bfGetReader, and bfGetPlane functions. See http://downloads.openmicroscopy.org/bio-formats/5.5.1/
% -Saves the original image automatically, with options to save the cell
% mask, nuclear mask, and (if selected) nuclear subtracted image.
% -Includes the subtraction values in the output folder name for the
% Z-projected images
% -Will now save the channels in the same order they were inputed by the
% user, for both regular and nuclear subtracted images

% Version 1.4 July 2017 (s4)
% -Added an option to cancel script at any point
% -Modified message displayed if user does not save cell or nuclear mask
% -DAPI and cell mask channels will now be the color originally imaged in
% instead of being black and white
% -Includes average intensity (total signal / total pixel area) in the
% variable 'A' that also holds the PDI values
% -Modified deconvolution option to be more useful. Shouldn't produce as
% much background noise now

% Version 1.5 July 2018 (s5)
% -Added in ability for user to change cell mask, either by expanding,
% limiting, or completely re-drawing the mask. Multiple edits can be made.
% -Scrapped deconvolution option, switched it with image sharpening

% Version 1.6 September 2018 (s6)
% -Input from either .lif and .tif files
% -Include dispersion and polarization calculations          
% -Have script export an excel spreadsheet of variable 'A', using cell2csv 
% function (see https://www.mathworks.com/matlabcentral/fileexchange/47055-cell-array-to-csv-file-improved-cell2csv-m)  

% Version 1.7 October 2018 (s7)
% -Added in 'Advanced options' which takes the batch image processing / 
% modification and allows this use on an individual cell basis
% -Added in the ability to determine physical pixel size based on microscope
% meta data stored in the file
% -Bit depth of images are now in the first prompt, as opposed to being
% specified in the code
% -'Drawing' options now available to nuclear channel
% -Program shouldn't crash now if it fails to find a mask, should just skip
% to the next image

%% Clear the workspace.
clear;
%% Read lif file.
[filename,filepath] = uigetfile('*.lif','Please choose the LIF image');
fullpath = strcat(filepath,filename);
full_lif = bfopen(fullpath);
series_name = full_lif(:,1);

[reader omemd] = bfinit(fullpath);

% Makes sure matlab is operating in the right directory and creates some
% folders to save images in
cd (filepath)
lifpathname = strcat('Processed_',filename,'_Images');
mkdir (lifpathname);
lifpathname = strcat(filepath,'Processed_',filename,'_Images');
cd (lifpathname);
mkdir ('Cell Masks');
mkdir ('Nuclear Masks');

% Set up some variables for keeping track of operations
cellcounter = 1;
nuccounter = 1;
drawcase = 0;
nuc_drawcase = 0;
run_cell_mask = 1;
save_cell_nuc_case = 0;

% Sets font size of pompts 
set(groot,'defaultUicontrolFontSize', 14)

% Allows user to input which channels are DAPI or cell mask or RNAs
prompt = {'Enter DAPI channel ',...
        'Enter cell mask channel ',...
        'Enter localized RNA channel ',...
        'Enter control RNA channel ',...
        'Enter bit-depth of images'};
    dlg_title = 'Input';
    num_lines = 1;
    defaultans = {'1','2','3','4','12'};
    ch_ans = inputdlg(prompt,dlg_title,num_lines,defaultans);
    ch_ansa = str2num(ch_ans{1,1});
    ch_ansb = str2num(ch_ans{2,1});
    ch_ansc = str2num(ch_ans{3,1});
    ch_ansd = str2num(ch_ans{4,1});
    ch_anse = str2num(ch_ans{5,1});
    
% Allows user to specify and amount to subtract from each channel    
prompt = {'Enter amount to subtract from DAPI channel ',...
        'Enter amount to subtract from Cell Mask channel ',...
        'Enter amount to subtract from Localized RNA channel ',...
        'Enter amount to subtract from Control RNA channel '};
    dlg_title = 'Input';
    num_lines = 1;
    defaultans = {'0','0','0','0'};
    subtract_info = inputdlg(prompt,dlg_title,num_lines,defaultans);
    subtract_dapi = str2num(subtract_info{1,1});
    subtract_mask = str2num(subtract_info{2,1});
    subtract_local = str2num(subtract_info{3,1});
    subtract_control = str2num(subtract_info{4,1});

% Makes a folder for Z-projected images, labeled with subtraction amount
z_proj_folder_name = ('Z-projected Images');

if subtract_dapi > 0
    z_proj_folder_name = strcat(z_proj_folder_name,' DAPI_subtract_',num2str(subtract_dapi));
end
if subtract_mask > 0
    z_proj_folder_name = strcat(z_proj_folder_name,' Mask_subtract_',num2str(subtract_mask));
end
if subtract_local > 0
    z_proj_folder_name = strcat(z_proj_folder_name,' Localized_subtract_',num2str(subtract_local));
end
if subtract_control > 0
    z_proj_folder_name = strcat(z_proj_folder_name,' Control_subtract_',num2str(subtract_control));
end    
    
mkdir (z_proj_folder_name);
    
% Asks the user if they would like to subtract nuclear signal from channels 
prompt = {'Subtract DAPI from cell mask? (Y/N) ',...
        'Subtract DAPI from localized RNA? (Y/N) ',...
        'Subtract DAPI from control RNA? (Y/N) '};
    dlg_title = 'Input';
    num_lines = 1;
    defaultans = {'N','N','N'};
    xdapi = inputdlg(prompt,dlg_title,num_lines,defaultans);
    xdapia = lower(xdapi{1,1});
    xdapib = lower(xdapi{2,1});
    xdapic = lower(xdapi{3,1});

if xdapia == 'y' || xdapib == 'y' || xdapic == 'y'
    mkdir ('Nuclear Subtracted Images'); 
end

% Asks user if they'd like to run a RDI analysis
pdi_answ = questdlg('Would you like to also run the RDI analysis?', ...
    'Select and option',...
    'No', 'Yes, run RDI analysis', 'Yes, run RDI analysis');
    switch pdi_answ
        case 'Yes, run RDI analysis'
            pdi_answ = 2;
        case 'No'
            pdi_answ = 1;
    end

% Maskes a variable 'A' to store data from the RDI results, and reminds 
% users to save the images if they plan of using the RDI values in the
% future.
if pdi_answ == 2
    A = {'Filename', 'Control_rna PeriphDistribution', 'Localized_rna PeriphDistribution',...
        'Control Average Intensity per pixel','Localized Average Intensity per pixel',...
        'Control Polarization','Localized Polarization',...
        'Control Dispersion', 'Localized Dispersion','Cell Size','Cell size unit',...
        'Pixel size X', 'Pixel size Y'};
    info = (['REMEMBER: ',...
         'Save the relevant images if ',...
         'you need them in the future. ']);
    choice = questdlg(info, ...
        'Information', ...
        'I understand','I understand');    
end
   
% Asks the user if they'd like to do image modification on the cell mask
methoda = questdlg('Would you like to try to clean up the cell mask channel?', ...
    'Select and option',...
    'Yes, my images are sub-optimal', 'No, process as - is', 'No, process as - is');
    switch methoda
        case 'Yes, my images are sub-optimal'
            methoda = 2;
        case 'No, process as - is'
            methoda = 1;
            answer2d = 0.5;
    end
        
if methoda == 2
    
    % Gives the user a brief description of what some of the image cleanup stuff does 
    info = (['Wiener noise removal is good for images with a lot ',...
             'of background. Sharpening is good for images with very faint ',...
             'cell masks in contrast to the background. Dilation can help ',...
             'if cells have very long and skinny, or broken protrusions. ',...
             'Finally, threshold level for edge detection will make the ',...
             'program more or less selective when finding cell boundaries. ',...
             'Larger numbers will be more selective, smaller will be less so']);
    choice = questdlg(info, ...
        'Information', ...
        'I understand','I understand');
    
    % Gives user the option to iterate a variable number of times: noise
    % removal, sharpening, dilation, and sobel threshold. Generally, 1-2 
    % iterations of noise removal and 1 iteration of dilation should work.
    prompt = {'Enter Wiener noise-removal iteration number: (0 for none)',...
        'Enter image sharpen iteration number: (0 for none)',...
        'Enter dilation ineration number (0 for none)',...
        'Enter Threshold level for edge detection (Default 0.5)'};
    dlg_title = 'Input';
    num_lines = 1;
    defaultans = {'0','0','0','0.5'};
    answer2 = inputdlg(prompt,dlg_title,num_lines,defaultans);
    answer2a = str2num(answer2{1,1});
    answer2b = str2num(answer2{2,1});
    answer2c = str2num(answer2{3,1}); 
    answer2d = str2num(answer2{4,1});
end 

    odtto = 1;
    if methoda == 2
        odtto = 2;
    end

    % Set Bit depth of images here for accurate color map display  
    M = (2^ch_anse)-1; 
    G = fliplr(linspace(1,0,M)) .'; % Makes 'M' number of values between 0 and 1 
    
    % Displays the DAPI and cell mask channels in whatever color they were 
    % originally imaged in
    if ch_ansa == 1  
        % blue
        thedapimap = horzcat(zeros(size(G)), zeros(size(G)),G);
    elseif ch_ansa == 2
        % green
        thedapimap = horzcat(zeros(size(G)), G, zeros(size(G)));
    elseif ch_ansa == 3 
        % red
        thedapimap = horzcat(G, zeros(size(G)), zeros(size(G)));
    elseif ch_ansa == 4
        % magenta
        thedapimap = horzcat(G, zeros(size(G)),G);
    end
    
    if ch_ansb == 1  
        % blue
        themaskmap = horzcat(zeros(size(G)), zeros(size(G)),G);
    elseif ch_ansb == 2
        % green
        themaskmap = horzcat(zeros(size(G)), G, zeros(size(G)));
    elseif ch_ansb == 3
        % red
        themaskmap = horzcat(G, zeros(size(G)), zeros(size(G)));
    elseif ch_ansb == 4
        % magenta
        themaskmap = horzcat(G, zeros(size(G)),G);
    end
    
    i = 1;
%% Interate through image files
% for each tif file in the lif file
while i <= size(full_lif,1)   

    % This is the full tif file from the lif file
    ztif = full_lif{i,1};
    
    % Establishes the save name for the file
    if i < 10
    	saver_name = strcat(filename, '_00',num2str(i));
    else
        saver_name = strcat(filename, '_0',num2str(i));
    end     
    
    % Makes sure image has 4 channels
    if omemd.getChannelCount(i-1) ~= 4
        disp('This image has been skipped as is does not have exactly 4 channels:');
        disp(saver_name);
        i = i+1;
        continue
    end
    
    % Converts the tif cell array to four three dimensional matricies for
    % each channel, generally 512 x 512 x g/4.
    for g = 1:(length(ztif) / 4)        
        dapi_holder = ((g-1) * 4) + ch_ansa;
        full_dapi(:,:,g) = ztif{dapi_holder,1};
        
        mask_holder = ((g-1) * 4) + ch_ansb;
        full_mask(:,:,g) = ztif{mask_holder,1};
        
        local_holder = ((g-1) * 4) + ch_ansc;
        full_local(:,:,g) = ztif{local_holder,1};
        
        control_holder = ((g-1) * 4) + ch_ansd;
        full_control(:,:,g) = ztif{control_holder,1};            
    end
    
    % Z-projects each channel's max values into a 2-D image
    dapi = uint16(max(full_dapi,[],3));
    cell_mask = uint16(max(full_mask,[],3));
    localized_rna = uint16(max(full_local,[],3));
    control_rna = uint16(max(full_control,[],3));
    
    % Clears out the tif stacks for each channel. Necessary because
    % different images will have a variable number of Z-stacks.
    clear full_dapi
    clear full_mask
    clear full_local
    clear full_control
    
    % Subtracts user-given value from each channel
    dapi = dapi - subtract_dapi;
    cell_mask = cell_mask - subtract_mask;
    localized_rna = localized_rna - subtract_local;
    control_rna = control_rna - subtract_control; 
    
    cell_mask_check = cell_mask;
    
    % Saves each Z-projected image, in the same order they came in, as
    % dictated by which channel is which by the user
    cd(z_proj_folder_name); 
    subtract_name = strcat(saver_name,'.tif');
    
    if ch_ansa == 1    
        imwrite(dapi, subtract_name);
    elseif ch_ansb == 1
        imwrite(cell_mask_check, subtract_name);
    elseif ch_ansc == 1
        imwrite(localized_rna, subtract_name);
    elseif ch_ansd == 1
        imwrite(control_rna, subtract_name);
    end
    
    if ch_ansa == 2    
        imwrite(dapi, subtract_name, 'WriteMode', 'append');
    elseif ch_ansb == 2
        imwrite(cell_mask_check, subtract_name, 'WriteMode', 'append');
    elseif ch_ansc == 2
        imwrite(localized_rna, subtract_name, 'WriteMode', 'append');
    elseif ch_ansd == 2
        imwrite(control_rna, subtract_name, 'WriteMode', 'append');
    end
    
    if ch_ansa == 3    
        imwrite(dapi, subtract_name, 'WriteMode', 'append');
    elseif ch_ansb == 3
        imwrite(cell_mask_check, subtract_name, 'WriteMode', 'append');
    elseif ch_ansc == 3
        imwrite(localized_rna, subtract_name, 'WriteMode', 'append');
    elseif ch_ansd == 3
        imwrite(control_rna, subtract_name, 'WriteMode', 'append');
    end
    
    if ch_ansa == 4    
        imwrite(dapi, subtract_name, 'WriteMode', 'append');
    elseif ch_ansb == 4
        imwrite(cell_mask_check, subtract_name, 'WriteMode', 'append');
    elseif ch_ansc == 4
        imwrite(localized_rna, subtract_name, 'WriteMode', 'append');
    elseif ch_ansd == 4
        imwrite(control_rna, subtract_name, 'WriteMode', 'append');
    end
    
    cd(lifpathname);

    answer23d = answer2d;
    % Modifies image via noise removal or deconvolution as requested by user 
    if methoda == 2
        for x = 1:answer2a
            cell_mask = wiener2(cell_mask,[5 5]);
        end      
        for y = 1:answer2b
             cell_mask = imsharpen(cell_mask,'Radius',3,'Amount',2);
        end

    end
    if methoda == 5
        for x = 1:answer3a
            cell_mask = wiener2(cell_mask,[5 5]);
        end      
        for y = 1:answer3b
             cell_mask = imsharpen(cell_mask,'Radius',3,'Amount',2);
        end
        answer23d = answer3d;
    end
    
    % Some image processing using sobel edge detection to better determine 
    % where the cell is, using the cell mask channel. 
    [~, threshold] = edge(cell_mask, 'sobel');
    BWs = edge(cell_mask,'sobel', threshold * answer23d);
    se90 = strel('line', 3, 90);
    se0 = strel('line', 3, 0);
    BWsdil = imdilate(BWs, [se90 se0]);
    
    % Skips image if no mask found. Otherwise program would crash
    if sum(sum(BWsdil)) == 0
        disp('This image has been skipped as no cell mask was found:');
        disp(saver_name);
        i = i+1;
        if odtto == 1
            methoda = 1;
        end
        if odtto == 2
            methoda = 2;
        end
        continue
    end    
    
    % Optional dilation of cell mask
    if methoda==2
        for x = 1:answer2c
        BWsdil = imdilate(BWsdil, [se90 se0]);
        end
    end
    if methoda==5
        for x = 1:answer3c
        BWsdil = imdilate(BWsdil, [se90 se0]);
        end
    end
  
    % This finds the largest object from the processed cell_mask
    connected = bwconncomp(BWsdil);
    numPixels = cellfun(@numel,connected.PixelIdxList);
    [biggest,idx] = max(numPixels);
    oldthresh = uint8(BWsdil);
    oldthresh(connected.PixelIdxList{idx}) = 10;
    newthresh = oldthresh == 10;
    newthresh = imfill(newthresh,'holes');
    
    % Changes mask from previous iteration if user needed to change mask
    if drawcase == 1
    newthresh = masky;
    end
    if drawcase == 2
        newthresh = final_mask;
    end
    if drawcase == 3
        newthresh = final_mask;
    end
    change_mask = newthresh;
    
    % Finds area of cell mask in pixels
    variable = sum(newthresh);
    variable = sum(variable);   

    % Finds physical pixel area from meta data, and using total lixel area
    % of the cell, finds real area of the cell
    XPixSize = omemd.getPixelsPhysicalSizeX(i-1);
    Xfinal = XPixSize.value;
    Xfinal = Xfinal.double;
    YPixSize = omemd.getPixelsPhysicalSizeY(i-1);
    Yfinal = YPixSize.value;
    Yfinal = Yfinal.double;
    
    % Uncomment lines below if record of Z-size is wanted
    %ZPixSize = omemd.getPixelsPhysicalSizeZ(i-1);
    %Zfinal = ZPixSize.value;
    %Zfinal = Zfinal.double
    
    MetaData = XPixSize.toString;
    MetaData = char(MetaData);
    pixel_unit = extractBetween(MetaData,'unit[',']');
    pixel_unit = char(strcat(pixel_unit,'�'));
    real_cell_area = variable * Xfinal * Yfinal;
    
    % This takes the original DAPI image, cleans it up, thresholds it, and
    % turns everything not inside the cell mask equal to 0.
    cleandapi = wiener2(dapi,[5 5]);
    dapi_thresh = imbinarize(cleandapi);
    dapi_thresh = (dapi_thresh .* newthresh); 
    
    % Skips image if no mask found. Otherwise program would crash
    if sum(sum(dapi_thresh)) == 0
        disp('This image has been skipped as no nuclear mask was found:');
        disp(saver_name);
        if odtto == 1
            methoda = 1;
        end
        if odtto == 2
            methoda = 2;
        end
        i = i+1;
        continue
    end
    
    % This defines the cell nucleus, and saves the largest single object
    connected = bwconncomp(dapi_thresh, 4);
    numPixels = cellfun(@numel,connected.PixelIdxList);
    [biggest,idx] = max(numPixels);
    oldthresh = uint8(dapi_thresh);
    oldthresh(connected.PixelIdxList{idx}) = 10;
    newdapithresh = oldthresh == 10;
    newdapithresh = imfill(newdapithresh,'holes');
    
     % Changes mask from previous iteration if user needed to change mask
    if nuc_drawcase == 1
        newdapithresh = nuc_masky;
    end
    if nuc_drawcase == 2
        newdapithresh = nuc_final_mask;
    end
    if nuc_drawcase == 3
        newdapithresh = nuc_final_mask;
    end
    nuc_change_mask = newdapithresh;
    
    % Makes a binary to use nucleus to subtract from user selected channels
    if xdapia == 'y' || xdapib == 'y' || xdapic == 'y'
        dapi_subtractor = ~newdapithresh;
        dapi_subtractor = uint16(dapi_subtractor);
    end
    
    % Subtracts nuclear signal from any channels user selected   
    if xdapia == 'y'
                cell_mask_check = (dapi_subtractor .* cell_mask_check);
                cell_mask_check = uint16(cell_mask_check);            
    end
            
    if xdapib == 'y'
                localized_rna = (dapi_subtractor .* localized_rna);
                localized_rna = uint16(localized_rna);            
    end
            
    if xdapic == 'y'   
                control_rna = (dapi_subtractor .* control_rna);
                control_rna = uint16(control_rna);
    end
    
     % Subtract all signal from RNA channels not in the cell, sum all the
    % values, and divide by area to find average intensity
    rna_subtractor = uint16(newthresh);
    control_cell_only = (control_rna .* rna_subtractor);
    local_cell_only = (localized_rna .* rna_subtractor);
    control_sum = sum(control_cell_only);
    control_sum = sum(control_sum);
    local_sum = sum(local_cell_only);
    local_sum = sum(local_sum);
    control_average = (control_sum / variable);
    local_average = (local_sum / variable);
    
    % Prepares the mask folders to be used if RDI analysis is requested
    if pdi_answ == 2
        cellimage = newdapithresh;       
        mask = newthresh;            
    end
    pdia = 2;
    pdib = 2;
    
    % Converts cell mask and nuclear mask to 8-bit 
    mask_thresh = uint8(newthresh);
    dapi_thresh = uint8(newdapithresh);
  
    % Define boundaries over cell mask and nuclear mask
    B = bwboundaries(mask_thresh, 'noholes');
    C = bwboundaries(dapi_thresh, 'noholes');
    
    % Windows will apear different if image pre-processing was selected
    if methoda == 1
        sa = 1; sc = 3; sd = 800;
    end
    if methoda == 2 || methoda == 5
        sa = 2; sc = 2; sd = 1200;
    end
    
    % First two numbers determine where on the screen the figure pops up,
    % second two determine size. Default figure size in matlab was too 
    % small, so had to include this. Fiddle with numbers at your leisure.
    % Note: If values exceed dimentions of the monitor, this can cause
    % problems if the user needs to draw/limit/expand the cell mask (the
    % cursor will exist in a different position than where the points for
    % the polygon are drawn)    
    %set(0,'defaultfigureposition',[leftright updown length height])
    set(0,'defaultfigureposition',[50 50 2000 sd])
     
    figure
    % Shows the RNAs with cell mask boundaries
    subplot(sa,sc,1)
    imshowpair(localized_rna,control_rna,'ColorChannels','red-cyan');
    title('Localized (red) and Control (cyan) RNAs');
    hold on

    for k = 1:length(B)
        boundary = B{k};
        plot(boundary(:,2), boundary(:,1), 'y', 'LineWidth', 1)
    end
    hold off
    
    % Shows the original cell mask image with cell mask boundaries
    subplot(sa,sc,2)   
    imshow(cell_mask,[themaskmap]);
    title('Cell Mask');
    hold on
    for k = 1:length(B)
        boundary = B{k};
        plot(boundary(:,2), boundary(:,1), 'y', 'LineWidth', 2)
    end
    
    % Shows the nucleaus with nuclear mask boundaries
    subplot(sa,sc,3)   
    imshow(dapi,[thedapimap]);
    title('Nucleus');
    hold on
    for k = 1:length(C)
        boundary = C{k};
        plot(boundary(:,2), boundary(:,1), 'y', 'LineWidth', 2)
    end
    hold off
    
    % Shows Original image if image pre-processing was selected
    if methoda == 2 || methoda == 5
    subplot(sa,sc,4)
    imshow(cell_mask_check,[themaskmap]);
    title('Original cell mask');
    hold on
    for k = 1:length(B)
        boundary = B{k};
        plot(boundary(:,2), boundary(:,1), 'y', 'LineWidth', 2)
    end
    hold off
    end
    
    % Converts the cell and nuclear masks from binary (0 and 1) to min
    % and max (0 and 255) for an 8 bit image
    mask_thresh( mask_thresh==0 )=0;
    mask_thresh( mask_thresh==1 )=255;
    dapi_thresh( dapi_thresh==0 )=0;
    dapi_thresh( dapi_thresh==1 )=255;
    
if run_cell_mask == 1;    
    % Asks the user if they'd like to save the cell mask
    choice = questdlg('Would you like to save the cell mask?', ...
	'Select "yes" to save', ...
	'Yes','No','Cancel','Yes');
    % Handle response
    switch choice
        case 'Yes'
            
            % Save the image
            savename = strcat('MASK-', saver_name, '.tif');
            
            cd('Cell Masks');
            imwrite(mask_thresh, savename);
            cd(lifpathname);
        
            % Tells the user how many cell masks it's making
            cellcount = num2str(cellcounter);
            if cellcounter == 1
            disp('1 cell mask done..')
            else    
            disp([cellcount ' cell masks done..']);
            end    
            cellcounter = cellcounter + 1;
            if save_cell_nuc_case == 0;
            drawcase = 0;
            end
        
        case 'No'
            savename = strcat('MASK-', saver_name, '.tif');
            disp('This will not be saved:');
            disp(savename);
            pdia = 1;
            
            if drawcase == 0
            % Allows user to draw a polygon around where cell is or isn't
            choice = questdlg('Would you like to alter the cell mask?', ...
            'Select an option', ...
            'Yes, re-draw','Advanced Options','No','Yes, re-draw');
            else
            % Allows user to draw a polygon around where cell is or isn't
            choice = questdlg('Would you like to alter the cell mask?', ...
            'Select an option', ...
            'Yes, re-draw','No','Yes, re-draw');    
            end
            
            % Handle response
            switch choice
            case 'Yes, re-draw'
                save_cell_nuc_case = 1;
                choice = questdlg('How would you like to alter the cell mask?', ...
                'Select option', ...
                'Draw','Limit','Expand','Draw');
            
                imshowpair(cell_mask_check,dapi,'ColorChannels','green-magenta');
                axis on;
                title('Cell mask (green) and DAPI (megenta)');
                hold on
                for k = 1:length(B)
                    boundary = B{k};
                    plot(boundary(:,2), boundary(:,1), 'y', 'LineWidth', 2)
                end
                hold off
                message = sprintf('Draw box around region to be analyzed.\nLeft click to begin drawing.\nDouble click left mouse button to finish');
                uiwait(msgbox(message));
                hFH = impoly;
                xy = hFH.getPosition;
                xCoordinates = xy(:, 1);
                yCoordinates = xy(:, 2);
                close
                masky = poly2mask(xCoordinates,yCoordinates,size(cell_mask,1),size(cell_mask,2));
                imshow(masky);
                pause(1);
                close
                
                switch choice       
                % Allows user to (tediously) draw their own mask  
                case 'Draw'
                drawcase = 1;
                continue
                
                % Allows user to make a 'cut' on the mask in case, for 
                % instance, two cells are touching 
                case 'Limit'
                final_mask = change_mask .* masky;
                drawcase = 2;
                continue
                
                % Allows user to add to the mask in case, for instance, a 
                % protrusion is missed 
                case 'Expand'
                final_mask = change_mask + masky;
                final_mask(final_mask == 2) = 1;
                drawcase = 3;
                continue
                end
                
            case 'Advanced Options'
                % Gives user the option to iterate a variable number of times: noise
                % removal, sharpening, dilation, and sobel threshold. Generally, 1-2 
                % iterations of noise removal and 1 iteration of dilation should work.
                prompt = {'Enter Wiener noise-removal iteration number: (0 for none)',...
                'Enter image sharpen iteration number: (0 for none)',...
                'Enter dilation ineration number (0 for none)',...
                'Enter Threshold level for edge detection (Default 0.5)'};
                dlg_title = 'Input';
                num_lines = 1;
                defaultans = {'0','0','0','0.5'};
                answer3 = inputdlg(prompt,dlg_title,num_lines,defaultans);
                answer3a = str2num(answer3{1,1});
                answer3b = str2num(answer3{2,1});
                answer3c = str2num(answer3{3,1}); 
                answer3d = str2num(answer3{4,1});
                methoda = 5;
                close
                continue
            case 'No'
                if save_cell_nuc_case == 0;
                    drawcase = 0;
                end
            end
            
        case 'Cancel'
            terminate_script = success
            
    end
end            
    % Asks the user if they'd like to save the nuclear mask
    choice = questdlg('Would you like to save the nuclear mask?', ...
	'Select "Yes" to save', ...
	'Yes','No','Cancel','Yes');
    % Handle response
    switch choice
        case 'Yes'
            
            % Save the image
            nuclearname = strcat('NUCMASK-', saver_name, '.tif');
            cd('Nuclear Masks');
            imwrite(dapi_thresh, nuclearname);
            cd(lifpathname);
        
            % Tells the user how many nuclear masks it's making
            nuccount = num2str(nuccounter);
            if nuccounter == 1
            disp('1 nuclear mask done..');
            else    
            disp([nuccount ' nuclear masks done..']);
            end    
            nuccounter = nuccounter + 1;
            nuc_drawcase = 0;
                      
            % If user opted to subtract from a channel, saves the new image
            if xdapia == 'y' || xdapib == 'y' || xdapic == 'y'
                cd('Nuclear Subtracted Images'); 
                subtract_name = strcat(saver_name,'.tif');        
                    
                if ch_ansa == 1    
                    imwrite(dapi, subtract_name);
                elseif ch_ansb == 1
                    imwrite(cell_mask_check, subtract_name);
                elseif ch_ansc == 1
                    imwrite(localized_rna, subtract_name);
                elseif ch_ansd == 1
                    imwrite(control_rna, subtract_name);
                end
    
                if ch_ansa == 2    
                    imwrite(dapi, subtract_name, 'WriteMode', 'append');
                elseif ch_ansb == 2
                    imwrite(cell_mask_check, subtract_name, 'WriteMode', 'append');
                elseif ch_ansc == 2
                    imwrite(localized_rna, subtract_name, 'WriteMode', 'append');
                elseif ch_ansd == 2
                    imwrite(control_rna, subtract_name, 'WriteMode', 'append');
                end
    
                if ch_ansa == 3    
                    imwrite(dapi, subtract_name, 'WriteMode', 'append');
                elseif ch_ansb == 3
                    imwrite(cell_mask_check, subtract_name, 'WriteMode', 'append');
                elseif ch_ansc == 3
                    imwrite(localized_rna, subtract_name, 'WriteMode', 'append');
                elseif ch_ansd == 3
                    imwrite(control_rna, subtract_name, 'WriteMode', 'append');
                end
    
                if ch_ansa == 4    
                    imwrite(dapi, subtract_name, 'WriteMode', 'append');
                elseif ch_ansb == 4
                    imwrite(cell_mask_check, subtract_name, 'WriteMode', 'append');
                elseif ch_ansc == 4
                    imwrite(localized_rna, subtract_name, 'WriteMode', 'append');
                elseif ch_ansd == 4
                    imwrite(control_rna, subtract_name, 'WriteMode', 'append');
                end
            cd(lifpathname);
            end
        
        % Tells the user which file will not be saved
        case 'No'
            nuclearname = strcat('NUCMASK-', saver_name, '.tif');
            disp('This will not be saved:');
            disp(nuclearname);
            if xdapia == 'y' || xdapib == 'y' || xdapic == 'y'
                disp('Also the subtracted image will not be saved.');               
            end
            pdib = 1;
            % Allows user to draw a polygon around where nucleus is or isn't
            choice = questdlg('Would you like to alter the nuclear mask?', ...
            'Select an option', ...
            'Yes','No','Cancel','Yes');
            % Handle response
            switch choice
            case 'Yes'
                run_cell_mask = 0;
                choice = questdlg('How would you like to alter the Nuclear mask?', ...
                'Select option', ...
                'Draw','Limit','Expand','Draw');
            
                imshow(dapi,[thedapimap]);
                axis on;
                title('Nucleus');
                hold on
                for k = 1:length(C)
                    boundary = C{k};
                    plot(boundary(:,2), boundary(:,1), 'y', 'LineWidth', 2)
                end
                hold off
                message = sprintf('Draw box around region to be analyzed.\nLeft click to begin drawing.\nDouble click left mouse button to finish');
                uiwait(msgbox(message));
                hFH = impoly;
                xy = hFH.getPosition;
                xCoordinates = xy(:, 1);
                yCoordinates = xy(:, 2);
                close
                nuc_masky = poly2mask(xCoordinates,yCoordinates,size(cell_mask,1),size(cell_mask,2));
                imshow(nuc_masky);
                pause(1);
                close
                
                switch choice       
                % Allows user to (tediously) draw their own mask  
                case 'Draw'
                nuc_drawcase = 1;
                continue
                
                % Allows user to make a 'cut' on the mask in case, for 
                % instance, two cells are touching 
                case 'Limit'
                nuc_final_mask = nuc_change_mask .* nuc_masky;
                nuc_drawcase = 2;
                continue
                
                % Allows user to add to the mask in case, for instance, a 
                % protrusion is missed 
                case 'Expand'
                nuc_final_mask = nuc_change_mask + nuc_masky;
                nuc_final_mask(nuc_final_mask == 2) = 1;
                nuc_drawcase = 3;
                continue
                end
            case 'No'
            nuc_drawcase = 0;
            case 'Cancel'
            terminate_script = success  
            end     
        case 'Cancel'
            terminate_script = success
            
    end
    
    % If user chose not to save cell or nuclear mask, asks them if they
    % would like to include the image in the RDI analysis anyway
    if pdi_answ == 2
        pdi_go = 1;
        if pdia == 1 || pdib == 1
            choice = questdlg('Run RDI analysis anyway?', ...
            'Select "Yes" to run', ...
            'No','Yes','Cancel','Yes');
            % Handle response
            switch choice
                case 'Yes'
                pdi_go = 1;
                case 'No'
                pdi_go = 2;
                case 'Cancel'
                terminate_script = success
            end
        end
    end
    
    close
    
    if odtto == 1
        methoda = 1;
    end
    if odtto == 2;
        methoda = 2;
    end
    run_cell_mask = 1;
    save_cell_nuc_case = 0;
    drawcase = 0;
    
    % Runs the RDI analysis with normalize_image.m, periphdistribution.m,
    % dispersion_no_median.m, madian_im.m, and second_moment.m
    if pdi_answ == 2
        
        % Polarization index 
        % bg_cell=median_im(cellimage);
        % cell_im=cellimage-bg_cell;
        cell_im=mask;
        stats=regionprops(mask,cell_im,'WeightedCentroid');
        center_cell=stats.WeightedCentroid; 
        rna_im = control_rna;
        stats_rna=regionprops(mask,rna_im,'WeightedCentroid');
        center_rna=stats_rna.WeightedCentroid;
        vec3=center_rna-center_cell; 
        Rg2= second_moment(double(mask),center_cell);
        Rg=sqrt(Rg2);
        control_pol=norm(vec3)/Rg;    
        rna_im = localized_rna;
        stats_rna=regionprops(mask,rna_im,'WeightedCentroid');
        center_rna=stats_rna.WeightedCentroid;
        vec3=center_rna-center_cell; 
        Rg2= second_moment(double(mask),center_cell);
        Rg=sqrt(Rg2);
        local_pol=norm(vec3)/Rg; 
        
        % Runs and records the RDI and other calculations
        if pdi_go == 1   
            a= {saver_name periphdistribution(control_rna,cellimage,mask)...
                periphdistribution(localized_rna,cellimage,mask) ...
                control_average local_average control_pol local_pol...                           
                dispersion_no_median(control_rna,mask)...
                dispersion_no_median(localized_rna,mask)...
                real_cell_area pixel_unit, Xfinal, Yfinal};
            A= [A; a];
        end
    end
                  
    i = i+1;
end

% Exports an excel file on the information contained in variable 'A'
cd(lifpathname)
if pdi_answ == 2
filename = strcat(filename,'_DATA.csv');
cell2csv(filename, A);
end

ncs = questdlg('OPERATION COMPLETED. HAVE A REALLY PLEASANT DAY',...
    'TASK COMPLETE',...
    'OK','ALRIGHT','YEPPERS','OK');
