# Supplementary material for: RDI Calculator: An Analysis Tool to Assess RNA Distributions in Cells
Source: Sci Rep. 2019 Jun 4;9:8267. doi: 10.1038/s41598-019-44783-2 (PMC6547641; doi:10.1038/s41598-019-44783-2)
Supplement: Supplementary file 2 — Dataset 1 [file 41598_2019_44783_MOESM2_ESM.zip › RDI Calculator_Complete list of required scripts/median_im.m]

function bg= median_im(im1,L1)
% 
% NAME:
%               median_im
% PURPOSE:
%               Returns the median of the image (if L1, median inside the
%               L1)
% CATEGORY:
%               Image Processing
% INPUTS:
%               image:  The two-dimensional array (uint16)
%               L:    binary image of cell area (uint16)
%
% OUTPUTS:
%               bg:   median of the image
% MODIFICATION HISTORY:
%               Written by Hye Yoon Park, Albert Einstein College of Medicine, 9/30/2009.

% size of the image
xsize=size(im1,2);ysize=size(im1,1);

if nargin < 2, 
    L1=ones(ysize,xsize); 
end
im=uint16(im1);
L=uint16(L1);

im_m=im.*L; 
% I used the raw image rather than background subtracted image not to make any pixel inside the cell boundary to be NaN.
im_nan=ones(ysize,xsize); %im_nan is masked image of the raw image with NaN background 
for i=1:xsize
    for j=1:ysize
        if im_m(j,i)==0;
            im_nan(j,i)=NaN;
        else
            im_nan(j,i)=im_m(j,i);
        end
    end
end

bg=nanmedian(reshape(im_nan,xsize*ysize,1)); % average only in the cell area.
