# Supplementary material for: RDI Calculator: An Analysis Tool to Assess RNA Distributions in Cells
Source: Sci Rep. 2019 Jun 4;9:8267. doi: 10.1038/s41598-019-44783-2 (PMC6547641; doi:10.1038/s41598-019-44783-2)
Supplement: Supplementary file 2 — Dataset 1 [file 41598_2019_44783_MOESM2_ESM.zip › RDI Calculator_Complete list of required scripts/dispersion_no_median.m]

function di= dispersion(rnaimage,mask)
% 
% NAME:
%               dispersion
% PURPOSE:
%               To calculated the second moment of mRNA distribution in a cell
%               
% CATEGORY:
%               Image Processing
% INPUTS:
%               rnaimage:  RNA image.
%               mask:      mask for the segmented cell
%               cellimage: (optional) cytoplasmic dye image 
%               
%
% OUTPUTS:
%               di:    dispersion of RNA distribution 
% 
% MODIFICATION HISTORY:
%               Written by Hye Yoon Park, Albert Einstein College of Medicine, 9/22/2010.
% Edited by Michael Stueland, NIH, 10/12/2018, to remove median_im
% subtraction


rna_im=uint16(rnaimage);
mask=uint16(mask);

%% Find the center of RNA
stats_rna=regionprops(mask,rna_im,'WeightedCentroid');
center_rna=stats_rna.WeightedCentroid;

%% To quantify how tight localization is
%   second moment calculation. (input should be double)
im_norm= normalize_image(rna_im,mask); 
moment2= second_moment(im_norm,center_rna);
umoment2= second_moment(double(mask),center_rna);
di=moment2/umoment2;
