# Supplementary material for: RDI Calculator: An Analysis Tool to Assess RNA Distributions in Cells
Source: Sci Rep. 2019 Jun 4;9:8267. doi: 10.1038/s41598-019-44783-2 (PMC6547641; doi:10.1038/s41598-019-44783-2)
Supplement: Supplementary file 2 — Dataset 1 [file 41598_2019_44783_MOESM2_ESM.zip › RDI Calculator_Complete list of required scripts/second_moment.m]

function moment= second_moment(im1,centroids)
% 
% NAME:
%              second_moment
% PURPOSE:
%               Calculates the second moment of the image.
% CATEGORY:
%               Image Processing
% INPUTS:
%               image:  The two-dimensional array (double)
%                       masked image
%
% OUTPUTS:
%               moment:   second moment
% MODIFICATION HISTORY:
%               Written by Hye Yoon Park, Albert Einstein College of Medicine, 9/30/2009.

% size of the image
xsize=size(im1,2);ysize=size(im1,1);
totalint=sum(sum(im1));% totalintensity
% To calculate the second moment
r2I=zeros(ysize,xsize);
for i=1:xsize
    for j=1:ysize
        r22=(i-centroids(1))^2+(j-centroids(2))^2;
        r2I(j,i)=r22.*im1(j,i);
    end
end
moment=sum(sum(r2I))./totalint;
